# Supplementary material for: An Impact Assessment of Beach Wrack and Litter on Beach Ecosystem Services to Support Coastal Management at the Baltic Sea
Source: Environ Manage. 2021 Sep 9;68(6):835–59. doi: 10.1007/s00267-021-01533-3 (PMC8578072; doi:10.1007/s00267-021-01533-3)
Supplement: Supplementary file 1 — Supplementary information [file 267_2021_1533_MOESM1_ESM.xlsx]

## Sheet: RI_all
			Relative Importance (RI) of each ES of a Baltic sandy beach
Ecosystem Services (ES)		Experts	E1	E2	E3	E4	E5	E6	E7	E8	E9	E10	E11	E12	E13	E14	E15	E16	E17	E18	E19	E20	E21	E22	E23	E24	E25	E26	E27	E28	E29	E30	E31	E32	E33	E34	E35	E36	E37	E38	E39		Legend
		Institutional Nationality	GER	GER	GER	GER	GER	GER	GER	GER	GER	GER	GER	GER	GER	GER	GER	GER	GER	GER	GER	GER	GER	GER	GER	GER	LT	LT	LT	LT	LT	LT	LT	LT	LT	LT	LT	LT	LT	LT	LT		GER = Germany, LT = Lithuania
		Level of Expertise	MA	MA	PR	MA	PR	PR	BA	MA	DR	MA	BA	MA	MA	BA	MA	DR	DR	MA	BA	MA	MA	MA	DR	MA	DR	MA	PR	MA	DR	MA	MA	DR	DR	DR	DR	DR	PR	BA	PR		BA = Bachelor, MA= Master, DR = Doctor/PhD, PR = Professor
		Field of Expertise	ML	ML	ESS	ML	ESS	ECO	ESS	ESS	ECO	ESS	ESS	ML	ESS	ESS	ECO	ESS	ML	ML	ML	ML	ML	ML	ML	ML	ML	ESS	ESS	ECO	ESS	ECO	ECO	ECO	ECO	ECO	ESS	ECO	ECO	ECO	ECO		ML = Marine Litter, ESS = Ecosystem Services, ECO = Ecology
Provisioning	P1	Wild plants for materials (further processing)	4	1	4	1	1	1	1	1	1	1	2	1	2	4	1	1	2	1	1	2	1	2	1	1	0	8	1	0	2	2	1	1	1	0	1	0	2	0	0
	P2	Biomass as energy source	4	1	2	1	1	1	1	1	1	1	2	1	1	2	1	1	0	1	1	1	1	1	1	1	0	1	2	0	1	4	1	1	1	2	1	1	2	0	0		NV = No Value
	P3	Extraction of minerals (sand, nutrients)	4	1	4	1	2	1	1	1	1	1	1	0	1	4	1	4	1	1	0	4	1	1	2	2	1	1	2	0	1	8	2	2	1	0	1	0	2	0	2		modified/ changed after discussion
	P4	Timber/ Driftwood	2	1	2	1	1	1	1	1	1	1	1	0	1	2	1	1	1	1	0	2	1	4	1	0	0	1	1	0	4	0	4	1	1	1	2	2	8	0	0
	P5	Natural Ornaments	4	1	2	2	4	4	2	4	2	1	1	1	4	2	2	1	2	2	1	4	2	4	4	0	0	2	2	2	4	2	4	2	2	1	2	1	4	1	0
Regulating and Maintenance	RM1	Sediment storage and transport	4	8	8	8	8	8	4	8	8	8	8	4	4	8	8	8	8	4	4	4	4	8	8	4	4	8	3	2	8	4	8	8	4	8	8	8	8	1	8
	RM2	Coastal Protection/ Flood control	8	8	8	8	8	4	8	8	8	8	8	4	4	8	4	8	8	8	8	1	4	8	8	8	8	8	2	2	8	8	8	8	4	4	4	4	4	4	8
	RM3	Biodiversity and habitats	8	4	4	4	4	2	4	8	2	8	8	2	2	8	4	4	2	8	8	2	4	8	8	8	1	1	2	2	8	8	4	2	2	4	2	4	2	1	4
	RM4	Pest and disease control	2	0	2	4	1	1	0	2	1	1	4	1	1	4	0	2	0	1	1	2	NV	1	1	2	0	0	0	2	4	2	2	1	2	4	1	1	2	1	0
	RM5	Water purification	4	1	4	0	1	0	0	2	0	1	8	2	0	8	2	2	1	1	0	2	4	2	1	1	0	0	2	0	4	8	4	2	2	2	1	1	1	1	1
	RM6	Groundwater regulation	4	2	2	0	2	1	0	2	1	1	8	1	0	4	1	1	2	2	0	4	NV	1	0	2	0	1	0	0	4	4	2	2	2	2	1	1	1	2	2
	RM7	Carbon sequestration	4	1	2	0	1	0	0	2	0	1	4	2	1	8	0	1	0	1	1	1	2	1	1	1	0	1	1	0	8	4	4	1	4	2	1	1	1	1	1
	RM8	Nutrient regulation	4	2	2	2	1	2	0	2	2	1	8	1	1	4	1	2	1	1	1	1	2	2	8	1	0	1	2	0	8	8	4	1	2	2	1	1	0	1	1
	RM9	Dispersal of seeds	4	2	0	1	1	1	1	2	2	1	4	2	1	4	0	1	2	1	1	2	4	1	8	4	0	1	0	2	4	2	2	4	2	2	2	4	1	1	2
Cultural	C1	Recreation and tourism (active)	8	8	8	8	8	8	8	8	8	8	4	8	8	8	8	8	8	8	8	8	8	8	8	4	8	8	8	8	8	4	8	8	8	8	8	8	8	8	8
	C2	Recreation and health (observational)	8	4	8	4	8	4	8	8	4	4	2	2	4	4	4	4	2	8	8	4	2	8	8	2	4	4	2	8	8	4	8	8	8	2	2	4	4	8	8
	C3	Knowledge systems	8	4	2	8	4	2	2	4	2	4	8	4	2	4	4	2	4	8	8	2	4	8	4	2	8	4	2	8	8	4	4	4	4	4	4	8	4	4	8
	C4	Culture and heritage	8	4	2	4	4	4	4	4	4	2	4	4	4	4	2	4	8	4	4	4	4	8	8	4	2	2	4	4	8	2	4	4	8	4	8	8	8	8	8
	C5	Regional identity	8	4	4	8	4	4	8	4	2	1	4	4	2	4	8	8	4	4	4	4	4	4	8	1	4	8	4	4	8	2	4	8	8	4	2	8	4	4	8
	C6	Landscape aesthetics	8	4	8	8	8	8	8	8	8	8	4	2	4	2	4	8	4	4	8	4	4	8	8	1	8	8	8	8	8	4	8	8	4	4	8	8	8	8	8
	C7	Natural heritage	8	4	4	2	4	4	8	4	4	4	8	8	4	4	4	4	4	4	8	2	4	8	8	8	8	4	4	2	8	4	8	4	8	4	4	8	8	8	8

## Sheet: IF_Scen1
Provisioning				Scenario 1: Marine and beach litter
				Impact Score (IS) (-3 to +3)
	Ecosystem Services (ES)		Experts	E1	E2	E3	E4	E5	E6	E7	E8	E9	E10	E11	E12	E13	E14	E15	E16	E17	E18	E19	E20	E21	E22	E23	E24	E25	E26	E27	E28	E29	E30	E31	E32	E33	E34	E35	E36	E37	E38	E39		Legend
			Institutional Nationality	GER	GER	GER	GER	GER	GER	GER	GER	GER	GER	GER	GER	GER	GER	GER	GER	GER	GER	GER	GER	GER	GER	GER	GER	LT	LT	LT	LT	LT	LT	LT	LT	LT	LT	LT	LT	LT	LT	LT		GER = Germany, LT = Lithuania
			Level of Expertise	MA	MA	PR	MA	PR	PR	BA	MA	DR	MA	BA	MA	MA	BA	MA	DR	DR	MA	BA	MA	MA	MA	DR	MA	DR	MA	PR	MA	DR	MA	MA	DR	DR	DR	DR	DR	PR	BA	PR		BA = Bachelor, MA= Master, DR = Doctor/PhD, PR = Professor
			Field of Expertise	ML	ML	ESS	ML	ESS	ECO	ESS	ESS	ECO	ESS	ESS	ML	ESS	ESS	ECO	ESS	ML	ML	ML	ML	ML	ML	ML	ML	ML	ESS	ESS	ECO	ESS	ECO	ECO	ECO	ECO	ECO	ESS	ECO	ECO	ECO	ECO		ML = Marine Litter, ESS = Ecosystem Services, ECO = Ecology
	Provisioning	P1	Wild plants for materials (further processing)	0	0	0	-3	0	-3	0	0	0	0	0	-3	-2	-3	0	0	-2	0	-1	-1	0	-1	-3	0	0	1	-1	0	-2	-2	0	0	0	0	0	-3	0	0	0
		P2	Biomass as energy source	0	0	0	-3	0	0	0	0	0	0	0	-3	-2	-3	0	0	0	0	0	1	1	-1	1	0	0	-3	-1	0	-1	-2	0	0	0	0	0	-3	0	0	0		NV = No Value
		P3	Extraction of minerals (sand, nutrients)	0	0	-1	-3	-2	-3	-1	0	-1	0	0	-2	-2	-2	0	-1	0	0	0	-1	-1	-1	-3	-1	0	-3	-1	0	-2	-3	0	-2	0	0	0	-3	0	0	0		modified/ changed after discussion
		P4	Timber/ Driftwood	0	0	0	2	0	0	0	0	0	-1	0	-3	0	0	0	0	0	0	0	0	0	0	0	0	2	-1	-1	0	-2	0	0	0	0	1	2	0	0	0	1
		P5	Natural Ornaments	0	0	-2	0	0	0	0	-1	-1	-2	0	0	-1	0	0	-2	0	0	-1	-1	0	0	0	0	1	-2	-1	2	-2	-2	0	0	0	1	-1	-1	0	0	1
	Regulating and Maintenance	RM1	Sediment storage and transport	-2	0	-1	0	0	0	0	0	1	0	0	-1	-1	0	0	0	0	0	0	0	0	0	0	0	0	1	0	1	-2	0	0	0	0	0	0	0	0	1	0
		RM2	Coastal Protection/ Flood control	0	0	0	0	0	1	0	0	1	0	-1	0	0	0	0	0	0	0	-1	0	0	0	0	0	0	1	0	0	0	0	0	0	0	0	0	0	0	0	0
		RM3	Biodiversity and habitats	-3	-2	-2	1	0	1	-1	0	-1	-1	-2	-1	-2	-2	0	-2	0	-1	-2	0	-1	-2	-2	-2	0	-1	-1	1	-1	-2	-1	-1	0	0	1	-1	0	1	0
		RM4	Pest and disease control	0	0	-2	-3	0	0	0	0	-1	0	-1	-1	-1	-1	-1	0	0	-1	-1	-1	NV	-1	-1	-1	0	0	-2	-1	0	0	1	0	0	0	1	0	0	0	0
		RM5	Water purification	0	0	-2	0	-2	0	0	0	-1	0	-1	0	0	-1	-2	-1	0	-1	-1	-1	0	-1	-1	0	-1	0	-2	0	0	-3	0	-1	0	1	0	0	0	-1	0
		RM6	Groundwater regulation	0	0	-1	0	0	0	0	0	0	0	-1	-1	0	-1	-1	0	0	0	0	0	NV	0	0	0	0	0	0	0	0	0	0	0	0	1	0	0	0	0	0
		RM7	Carbon sequestration	-1	0	0	0	0	0	0	0	0	0	0	0	0	-1	0	0	0	0	0	0	0	0	0	-1	0	0	0	-1	0	-1	0	0	0	0	0	0	0	0	0
		RM8	Nutrient regulation	-1	0	-2	0	0	0	0	0	0	0	0	0	-1	-1	0	0	0	0	0	0	0	-2	0	0	0	-2	-3	0	-1	-1	0	0	0	0	0	0	0	0	0
		RM9	Dispersal of seeds	-1	0	-1	1	0	1	0	0	1	0	-1	0	-1	-2	0	0	0	0	0	0	0	0	-1	0	0	0	0	0	0	0	1	0	0	0	-1	0	0	0	0
	Cultural	C1	Recreation and tourism (active)	-2	-3	-3	-2	-2	-1	-2	-3	-3	-3	-2	-2	-3	-3	-3	-2	-3	-2	-3	-1	0	-2	-3	-2	-1	-3	-3	-3	-2	-3	-3	-2	-2	-2	-2	-3	-3	-2	-3
		C2	Recreation and health (observational)	-2	-3	-3	-3	-1	0	-3	-2	-3	-1	-1	-1	-2	-2	-2	-3	-1	-3	-3	-2	-1	-2	-3	-2	-1	-3	-1	-3	-2	-3	-1	-2	-2	-2	-3	-3	-3	-2	-3
		C3	Knowledge systems	3	-2	1	3	0	3	2	1	1	2	-2	1	1	1	-2	0	0	-1	1	1	0	1	1	1	1	3	1	2	3	-2	3	2	1	0	-2	3	2	1	3
		C4	Culture and heritage	-2	-3	-2	-2	-2	0	-2	0	-1	-2	-1	-2	-1	-2	-1	-2	-1	-2	0	-1	0	-1	-1	-1	0	-3	-3	1	-3	-2	0	-2	0	-1	-1	-1	0	-2	-3
		C5	Regional identity	-2	-3	-3	-2	-2	-1	-2	0	-2	-2	-1	-1	-1	1	0	-2	-1	-2	-3	-1	0	0	-1	-1	0	-3	-3	-2	0	-3	0	-1	-1	0	-1	1	-1	-1	-3
		C6	Landscape aesthetics	-3	-3	-3	-3	-2	-1	-2	-2	-3	-3	-2	-2	-3	-3	-3	-3	-3	-3	-2	-2	-2	-3	-3	-3	-2	-3	-3	-2	-3	-3	-3	-3	-1	-2	-2	-3	-3	-2	-3
		C7	Natural heritage	-2	-3	-3	-3	-1	0	-3	0	-1	-2	-1	-3	-2	-3	0	-1	-3	-2	-3	-1	-2	-1	-3	-2	-1	-1	-3	-2	-3	-3	0	-2	-1	-3	-1	0	-3	-1	-3

## Sheet: IF_Scen2
			Scenario 2: Beach wrack
			Impact Score (IS) (-3 to +3)
Ecosystem Services (ES)		Experts	E1	E2	E3	E4	E5	E6	E7	E8	E9	E10	E11	E12	E13	E14	E15	E16	E17	E18	E19	E20	E21	E22	E23	E24	E25	E26	E27	E28	E29	E30	E31	E32	E33	E34	E35	E36	E37	E38	E39		Legend
		Institutional Nationality	GER	GER	GER	GER	GER	GER	GER	GER	GER	GER	GER	GER	GER	GER	GER	GER	GER	GER	GER	GER	GER	GER	GER	GER	LT	LT	LT	LT	LT	LT	LT	LT	LT	LT	LT	LT	LT	LT	LT		GER = Germany, LT = Lithuania
		Level of Expertise	MA	MA	PR	MA	PR	PR	BA	MA	DR	MA	BA	MA	MA	BA	MA	DR	DR	MA	BA	MA	MA	MA	DR	MA	DR	MA	PR	MA	DR	MA	MA	DR	DR	DR	DR	DR	PR	BA	PR		BA = Bachelor, MA= Master, DR = Doctor/PhD, PR = Professor
		Field of Expertise	ML	ML	ESS	ML	ESS	ECO	ESS	ESS	ECO	ESS	ESS	ML	ESS	ESS	ECO	ESS	ML	ML	ML	ML	ML	ML	ML	ML	ML	ESS	ESS	ECO	ESS	ECO	ECO	ECO	ECO	ECO	ESS	ECO	ECO	ECO	ECO		ML = Marine Litter, ESS = Ecosystem Services, ECO = Ecology
Provisioning	P1	Wild plants for materials (further processing)	3	1	3	3	2	3	1	3	3	2	1	3	3	3	3	3	3	3	3	2	1	2	3	3	3	2	2	3	2	3	3	2	1	0	3	1	3	3	3
	P2	Biomass as energy source	3	1	3	3	2	2	1	3	2	2	1	3	2	3	2	3	2	3	3	2	1	2	3	3	1	3	3	3	1	3	3	2	2	3	3	1	2	3	3		NV = No Value
	P3	Extraction of minerals (sand, nutrients)	3	0	-2	3	-1	3	2	3	3	2	1	2	2	2	1	2	2	3	0	1	1	2	3	3	0	3	3	3	1	-2	3	1	1	2	3	1	3	3	3		modified/ changed after discussion
	P4	Timber/ Driftwood	3	1	0	2	1	0	0	1	1	0	1	1	0	2	1	2	3	3	0	3	0	2	-1	2	1	-1	0	0	2	2	3	1	1	1	2	1	3	1	3
	P5	Natural Ornaments	3	2	3	3	1	-1	1	3	1	-1	1	0	-1	3	1	1	3	3	0	3	0	2	0	2	2	-2	-1	3	2	1	3	1	2	3	2	0	3	1	3
Regulating and Maintenance	RM1	Sediment storage and transport	2	0	2	1	1	0	0	2	2	1	0	2	1	1	2	1	0	2	0	2	1	1	3	1	1	3	0	1	1	1	0	1	0	0	2	1	1	2	0
	RM2	Coastal Protection/ Flood control	3	1	2	2	1	2	0	2	2	1	-1	0	2	2	1	2	3	1	0	2	2	2	3	2	1	2	0	2	1	1	0	1	0	2	2	0	0	1	0
	RM3	Biodiversity and habitats	3	3	3	3	3	2	3	3	3	3	3	2	2	3	1	2	3	3	3	3	2	2	3	3	3	3	2	3	2	2	2	2	1	3	3	2	2	2	3
	RM4	Pest and disease control	3	0	1	3	0	0	0	2	0	2	3	0	1	3	0	1	-1	3	1	3	NV	1	0	3	-1	-2	0	-3	-1	0	3	-1	1	0	3	1	-1	1	0
	RM5	Water purification	3	1	2	0	0	-1	0	1	0	0	0	1	0	2	-1	0	1	1	1	3	1	-1	0	1	-1	-3	-1	0	-2	0	-2	-1	1	1	0	-1	-1	0	-1
	RM6	Groundwater regulation	2	0	0	0	0	2	0	0	1	0	0	0	0	0	1	0	0	1	0	1	NV	0	0	1	0	0	0	0	0	1	0	0	0	1	0	1	0	1	0
	RM7	Carbon sequestration	2	1	-1	0	1	-1	0	0	-1	0	0	1	1	1	-2	-2	0	2	0	1	1	1	1	-1	-1	-3	-1	-2	-2	1	0	1	0	0	-1	-1	1	1	1
	RM8	Nutrient regulation	2	1	2	3	1	3	0	1	3	0	0	1	2	2	2	1	3	2	0	2	3	2	3	2	0	3	2	0	1	0	3	2	1	0	2	3	2	2	1
	RM9	Dispersal of seeds	3	3	2	3	1	2	1	1	2	1	1	2	2	3	3	1	0	2	0	3	2	2	3	3	0	3	0	-2	-2	2	2	3	1	0	-2	3	1	1	1
Cultural	C1	Recreation and tourism (active)	-2	-2	-1	-2	-2	-2	-1	-2	-2	-2	0	-1	0	-1	-2	-1	-2	-1	-1	0	-1	-1	-1	-1	-2	-2	-2	-2	-2	-2	-2	-3	-2	1	-1	-2	-2	-1	-1
	C2	Recreation and health (observational)	0	3	2	3	1	2	2	2	2	2	0	2	0	2	3	-2	0	3	2	2	1	-1	3	1	2	0	3	3	-1	-2	-1	3	0	1	-1	0	3	-1	3
	C3	Knowledge systems	0	2	1	3	2	1	1	1	3	1	1	1	2	2	2	0	2	3	3	1	0	1	3	2	1	2	2	2	3	1	3	3	1	0	2	3	3	1	2
	C4	Culture and heritage	0	1	2	0	1	0	0	0	0	0	0	0	0	1	0	0	0	2	0	1	1	0	2	1	0	1	1	1	-1	0	0	-1	0	0	-1	0	2	-1	3
	C5	Regional identity	0	1	3	0	1	0	-1	0	1	1	0	0	0	0	0	0	0	2	0	1	0	0	2	1	0	0	1	0	0	-1	0	0	-1	0	-1	0	2	-1	0
	C6	Landscape aesthetics	-2	1	3	-2	-1	0	-1	1	2	1	0	0	2	1	-2	-2	0	3	3	2	0	-1	3	1	-2	-1	0	3	-2	-2	2	-1	-1	-1	-1	0	2	-1	-1
	C7	Natural heritage	2	3	3	3	2	2	0	0	3	2	0	3	1	1	3	0	1	2	3	2	0	0	3	3	1	2	0	1	1	0	1	2	-1	0	-1	0	3	1	3

## Sheet: IF_Scen3
			Scenario 3: Beach wrack and litter
			Impact Score (IS) (-3 to +3)
Ecosystem Services (ES)		Experts	E1	E2	E3	E4	E5	E6	E7	E8	E9	E10	E11	E12	E13	E14	E15	E16	E17	E18	E19	E20	E21	E22	E23	E24	E25	E26	E27	E28	E29	E30	E31	E32	E33	E34	E35	E36	E37	E38	E39		Legend
		Institutional Nationality	G1	G1	G1	G1	G1	G1	G1	G1	G1	G1	G1	G1	G1	G1	G1	G1	G1	G2	G2	G2	G2	G2	G2	G2	LT	LT	LT	LT	LT	LT	LT	LT	LT	LT	LT	LT	LT	LT	LT		GER = Germany, LT = Lithuania
		Level of Expertise	MA	MA	PR	MA	PR	PR	BA	MA	DR	MA	BA	MA	MA	BA	MA	DR	DR	MA	BA	MA	MA	MA	DR	MA	DR	MA	PR	MA	DR	MA	MA	DR	DR	DR	DR	DR	PR	BA	PR		BA = Bachelor, MA= Master, DR = Doctor/PhD, PR = Professor
		Field of Expertise	ML	ML	ESS	ML	ESS	ECO	ESS	ESS	ECO	ESS	ESS	ML	ESS	ESS	ECO	ESS	ML	ML	ML	ML	ML	ML	ML	ML	ML	ESS	ESS	ECO	ESS	ECO	ECO	ECO	ECO	ECO	ESS	ECO	ECO	ECO	ECO		ML = Marine Litter, ESS = Ecosystem Services, ECO = Ecology
Provisioning	P1	Wild plants for materials (further processing)	1	1	1	1	0	1	0	1	1	-3	-1	-3	-1	-1	2	2	-1	2	1	2	1	1	1	1	2	2	0	3	-3	1	1	1	1	0	2	-3	2	2	2
	P2	Biomass as energy source	1	0	1	1	0	2	1	2	2	-3	-1	-2	-2	-2	1	2	1	2	1	3	1	1	3	1	2	0	0	3	-1	1	1	2	2	3	2	-3	2	2	2		NV = No Value
	P3	Extraction of minerals (sand, nutrients)	1	0	-3	1	-2	-3	-1	1	-2	-3	-1	-3	-2	-2	-1	0	-3	2	0	2	-1	1	-2	1	0	-2	0	3	-1	-3	1	-2	1	1	-1	-3	2	1	2		modified/ changed after discussion
	P4	Timber/ Driftwood	1	1	0	2	1	0	0	1	0	-1	0	0	0	1	0	1	0	2	0	2	0	2	-1	1	2	-1	0	0	2	1	1	1	1	1	3	1	3	1	3
	P5	Natural Ornaments	1	1	2	2	1	-1	1	2	-1	-3	-1	0	-2	1	-2	-2	0	2	-1	2	0	2	0	1	2	-2	0	3	2	1	1	1	2	2	-1	0	3	1	3
Regulating and Maintenance	RM1	Sediment storage and transport	2	0	3	1	1	0	0	2	1	1	0	-1	-1	1	1	1	0	2	0	2	1	1	3	1	1	2	0	1	1	1	0	1	0	0	1	1	1	2	0
	RM2	Coastal Protection/ Flood control	1	1	1	2	1	2	0	2	2	1	-2	0	1	2	2	2	3	2	-1	2	2	2	3	2	1	2	0	2	1	1	0	1	0	2	2	0	0	1	0
	RM3	Biodiversity and habitats	1	2	1	3	1	2	2	1	1	1	-2	1	1	-1	1	1	3	2	0	1	2	1	1	1	3	2	1	3	1	1	1	1	1	2	2	1	2	2	3
	RM4	Pest and disease control	1	0	0	-3	0	0	0	1	-1	2	-2	-1	-1	1	0	1	-1	2	0	2	NV	0	-1	1	-1	-2	-1	-3	-1	0	1	-1	1	0	3	1	-1	0	0
	RM5	Water purification	1	1	1	0	-2	-1	0	1	-1	0	-1	0	0	1	-1	-1	1	1	0	2	1	-1	-1	1	-1	-3	-2	0	-2	-1	-2	-2	1	1	0	-1	-1	-1	-1
	RM6	Groundwater regulation	1	0	-1	0	0	2	0	0	1	0	-1	-1	0	-1	1	0	0	1	0	1	NV	0	0	1	0	0	0	0	0	0	0	0	0	1	0	1	0	0	0
	RM7	Carbon sequestration	1	1	-1	0	1	-1	0	0	-1	0	0	1	0	1	-2	-2	0	2	0	1	1	1	1	-2	-1	-3	-1	-2	-2	-1	0	1	0	0	-1	-1	1	1	1
	RM8	Nutrient regulation	1	1	1	3	1	3	0	1	2	0	0	1	1	1	2	1	3	2	0	1	3	1	3	2	0	2	1	0	1	-1	3	2	1	0	2	3	2	2	1
	RM9	Dispersal of seeds	1	3	1	3	1	2	1	1	2	1	-1	1	1	2	2	1	0	2	0	2	2	1	2	2	0	3	0	-2	-2	1	2	3	1	0	-2	3	1	1	1
Cultural	C1	Recreation and tourism (active)	-3	-3	-3	-3	-3	-3	-3	-3	-3	-3	-3	-3	-3	-3	-3	-2	-3	-3	-3	-2	-1	-2	-3	-3	-3	-3	-3	-2	-3	-3	-3	-3	-3	1	-3	-3	-3	-3	-3
	C2	Recreation and health (observational)	-3	1	-2	1	-1	2	-1	0	-1	-1	-2	-1	-2	-1	2	-3	0	1	-2	1	-1	-2	-1	-2	1	-3	1	2	-2	-3	-2	-2	-1	1	-3	-3	-2	-3	-2
	C3	Knowledge systems	2	1	1	3	1	2	3	1	2	3	-2	1	3	3	2	0	2	2	3	2	0	1	3	2	2	2	1	2	3	-3	3	3	1	0	-1	3	3	1	3
	C4	Culture and heritage	-3	-2	-2	-2	-2	0	-3	0	-1	-2	-2	-2	-1	-1	0	-2	-1	-1	0	-1	0	-1	-1	-1	0	-3	0	1	-2	-3	0	-2	0	0	-2	-1	2	-2	-3
	C5	Regional identity	-3	-2	-3	-2	-2	-1	-3	0	-1	-2	-1	-1	-1	1	-2	-2	-1	-1	-3	-1	0	0	-1	-1	0	-3	-1	-2	0	-3	0	-2	-1	0	-3	1	1	-1	-3
	C6	Landscape aesthetics	-3	-3	-3	-3	-3	-1	-3	-2	-2	-3	-2	-2	-3	-2	-2	-3	-3	-2	-2	-1	-2	-3	-3	-3	-3	-3	-2	2	-3	-3	-2	-3	-2	-3	-3	-3	-1	-3	-3
	C7	Natural heritage	-3	1	-3	-3	2	2	-3	0	1	-2	-1	-3	-2	-1	1	-1	-2	-1	-2	1	-2	-1	-3	-3	1	-1	0	-2	-3	-2	1	1	-2	-3	-1	0	-1	-1	-3
